# Supplementary material for: Pathophysiological processes underlying hidden hearing loss revealed in Kcnt1/2 double knockout mice
Source: Aging Cell. 2024 Jul 24;23(9):e14243. doi: 10.1111/acel.14243 (PMC11488318; doi:10.1111/acel.14243)
Supplement: Supplementary file 2 — Table S1. [file ACEL-23-e14243-s002.xlsx]

## Sheet: Sheet1
ensembl	baseMean	log2FoldChange	lfcSE	stat	pvalue	padj	symbol	entrez	uniprotID	genename
ENSMUSG00000007097	4900.96	0.636701	0.0651287	9.77605	1.42673e-22	1.40269e-18	Atp1a2	98660	Q3UHK5	ATPase, Na+/K+ transporting, alpha 2 polypeptide
ENSMUSG00000040010	106.843	-2.20739	0.24774	-8.91009	5.09894e-19	3.34201e-15	Slc7a5	20539	Q9Z127	solute carrier family 7 (cationic amino acid transporter, y+ system), member 5
ENSMUSG00000070493	1662.4	0.692443	0.0881856	7.8521	4.09114e-15	2.0111e-11	Chchd2	14004	Q9D1L0	coiled-coil-helix-coiled-coil-helix domain containing 2
ENSMUSG00000029304	775.284	-0.748306	0.0959554	-7.79847	6.26599e-15	2.46416e-11	Spp1	20750	Q3UBR1	secreted phosphoprotein 1
ENSMUSG00000024743	906.184	-0.700108	0.0940692	-7.44248	9.8812e-14	3.23823e-10	Syt7	54525	Q9R0N7	synaptotagmin VII
ENSMUSG00000025290	463.205	0.81092	0.11056	7.33465	2.22305e-13	6.24455e-10	Rps24	20088	P62849	ribosomal protein S24
ENSMUSG00000020483	1852.52	-0.62331	0.0882641	-7.06188	1.64271e-12	4.03757e-09	Dynll2	68097	Q9D0M5	dynein light chain LC8-type 2
ENSMUSG00000058239	838.441	0.654508	0.0932467	7.01911	2.23289e-12	4.87836e-09	Usf2	22282	Q64705	upstream transcription factor 2
ENSMUSG00000019179	1345.04	-0.534775	0.0781362	-6.84414	7.69374e-12	1.51282e-08	Mdh2	17448	P08249	malate dehydrogenase 2, NAD (mitochondrial)
ENSMUSG00000073643	149.977	1.33561	0.198392	6.73217	1.67151e-11	2.98789e-08	Wdfy1	69368	E9Q4P1	WD repeat and FYVE domain containing 1
ENSMUSG00000025586	458.546	-0.731554	0.114797	-6.37256	1.85893e-10	3.04602e-07	Cpeb1	12877	P70166	cytoplasmic polyadenylation element binding protein 1
ENSMUSG00000017400	70.8673	-1.74075	0.278352	-6.25379	4.0062e-10	6.05953e-07	Stac2	217154	Q8R1B0	SH3 and cysteine rich domain 2
ENSMUSG00000008348	4315.32	-0.423556	0.0689211	-6.14552	7.97007e-10	1.04477e-06	Ubc	22190	P0CG50	ubiquitin C
ENSMUSG00000059741	220.409	1.19343	0.194578	6.13343	8.60033e-10	1.05693e-06	Myl3	17897	P09542	myosin, light polypeptide 3
ENSMUSG00000026864	1876.97	-0.589122	0.0969454	-6.07684	1.22571e-09	1.41771e-06	Hspa5	14828	P20029	heat shock protein 5
ENSMUSG00000074129	377.775	0.769657	0.127271	6.04741	1.47193e-09	1.60792e-06	Rpl13a	22121	P19253	ribosomal protein L13A
ENSMUSG00000054162	651.326	-0.79187	0.131486	-6.02248	1.71764e-09	1.77758e-06	Spock3	72902	Q8BKV0	sparc/osteonectin, cwcv and kazal-like domains proteoglycan 3
ENSMUSG00000040907	595.152	-0.6165	0.105298	-5.8548	4.77577e-09	4.69529e-06	Atp1a3	232975	Q6PIC6	ATPase, Na+/K+ transporting, alpha 3 polypeptide
ENSMUSG00000023944	5730	-0.551257	0.0965899	-5.7072	1.14852e-08	1.02452e-05	Hsp90ab1	15516	P11499	heat shock protein 90 alpha (cytosolic), class B member 1
ENSMUSG00000039601	539.217	-0.63941	0.111891	-5.7146	1.09963e-08	1.02452e-05	Rcan2	53901	Q8VIP4	regulator of calcineurin 2
ENSMUSG00000040752	79.2912	1.54085	0.270326	5.69995	1.19839e-08	1.02452e-05	Myh6	17888	B2RQQ1	myosin, heavy polypeptide 6, cardiac muscle, alpha
ENSMUSG00000003657	2682.24	-0.573799	0.101658	-5.6444	1.65755e-08	1.3037e-05	Calb2	12308	Q08331	calbindin 2
ENSMUSG00000040811	684.23	-0.639223	0.11583	-5.51864	3.41624e-08	2.58359e-05	Eml2	72205	Q7TNG5	echinoderm microtubule associated protein like 2
ENSMUSG00000026675	109.579	1.25836	0.22904	5.49407	3.92782e-08	2.86047e-05	Hsd17b7	15490	O88736	hydroxysteroid (17-beta) dehydrogenase 7
ENSMUSG00000030795	3277.49	0.442819	0.0807382	5.48463	4.14347e-08	2.90975e-05	Fus	233908	Q8CFQ9	fused in sarcoma
ENSMUSG00000004558	618.368	0.562749	0.106402	5.28889	1.23063e-07	8.3441e-05	Ndrg2	29811	Q9QYG0	N-myc downstream regulated gene 2
ENSMUSG00000007891	1142.86	-0.447941	0.0861142	-5.20171	1.97467e-07	0.000125252	Ctsd	13033	P18242	cathepsin D
ENSMUSG00000041476	230.783	0.938035	0.180153	5.20689	1.92036e-07	0.000125252	Smpx	66106	Q9DC77	small muscle protein, X-linked
ENSMUSG00000070436	453.296	-0.631587	0.122834	-5.14177	2.72158e-07	0.000167233	Serpinh1	12406	P19324	serine (or cysteine) peptidase inhibitor, clade H, member 1
ENSMUSG00000029713	950.078	-0.457709	0.0897588	-5.09932	3.40875e-07	0.00020311	Gnb2	14693	P62880	guanine nucleotide binding protein (G protein), beta 2
ENSMUSG00000025190	553.979	-0.524854	0.10396	-5.04863	4.44998e-07	0.000257353	Got1	14718	P05201	glutamic-oxaloacetic transaminase 1, soluble
ENSMUSG00000064363	3329.62	0.476014	0.0950063	5.01034	5.43342e-07	0.00030525	ND4	17719	P03911	NADH dehydrogenase subunit 4
ENSMUSG00000042772	451.464	-0.601623	0.120231	-5.00387	5.61896e-07	0.000306904	Smg7	226517	Q5RJH6	Smg-7 homolog, nonsense mediated mRNA decay factor (C. elegans)
ENSMUSG00000021037	243.726	-0.728603	0.14682	-4.96256	6.9571e-07	0.000365626	Ahsa1	217737	Q8BK64	AHA1, activator of heat shock protein ATPase 1
ENSMUSG00000032883	1177.98	0.415981	0.0839101	4.95746	7.142e-07	0.000365626	Acsl3	74205	Q9CZW4	acyl-CoA synthetase long-chain family member 3
ENSMUSG00000063531	268.985	-0.713394	0.143989	-4.95449	7.2519e-07	0.000365626	Sema3e	20349	P70275	sema domain, immunoglobulin domain (Ig), short basic domain, secreted, (semaphorin) 3E
ENSMUSG00000009487	87.9456	1.31637	0.266066	4.94753	7.51623e-07	0.000366263	Otog	18419	G3UWC8	otogelin
ENSMUSG00000024213	1427.67	-0.373278	0.0754948	-4.94442	7.63707e-07	0.000366263	Nudt3	56409	B2KF67	nudix (nucleotide diphosphate linked moiety X)-type motif 3
ENSMUSG00000029618	160.226	1.04321	0.212277	4.91436	8.90734e-07	0.000417012	Ocm	18261	P51879	oncomodulin
ENSMUSG00000024862	148.691	-1.01562	0.20775	-4.88866	1.01523e-06	0.000464244	Klc2	16594	Q91YS4	kinesin light chain 2
ENSMUSG00000028328	157.28	0.854217	0.177023	4.82547	1.39674e-06	0.000624182	Tmod1	21916	P49813	tropomodulin 1
ENSMUSG00000020658	149.055	-0.848992	0.179008	-4.74275	2.10834e-06	0.00092125	Efr3b	668212	Q6ZQ18	EFR3 homolog B
ENSMUSG00000052889	185.399	-0.80222	0.169883	-4.72221	2.33301e-06	0.000997259	Prkcb	18751	P68404	protein kinase C, beta
ENSMUSG00000015656	409.252	-0.606349	0.128806	-4.70746	2.50827e-06	0.0010275	Hspa8	15481	P63017	heat shock protein 8
ENSMUSG00000020265	923.248	0.46858	0.0995383	4.70754	2.50723e-06	0.0010275	Sumo3	20610	Q9Z172	small ubiquitin-like modifier 3
ENSMUSG00000047242	112.543	-1.05945	0.226554	-4.67636	2.92011e-06	0.0011718	Taf9b	407786	Q6NZA9	TATA-box binding protein associated factor 9B
ENSMUSG00000055435	1904.88	-0.338845	0.0733463	-4.6198	3.84116e-06	0.00151058	Maf	17132	P54843	avian musculoaponeurotic fibrosarcoma oncogene homolog
ENSMUSG00000040952	315.936	0.615166	0.134156	4.58545	4.5301e-06	0.00172026	Rps19	20085	Q9CZX8	ribosomal protein S19
ENSMUSG00000046480	347.921	-0.62348	0.135995	-4.58456	4.54934e-06	0.00172026	Scn4b	399548	Q1MXF9	sodium channel, type IV, beta
ENSMUSG00000027788	8.51163	6.65459	1.45785	4.56465	5.00328e-06	0.00185622	Otol1	229389	Q4ZJM7	otolin 1
ENSMUSG00000020048	795.471	-0.422575	0.0927102	-4.55802	5.16382e-06	0.0018803	Hsp90b1	22027	P08113	heat shock protein 90, beta (Grp94), member 1
ENSMUSG00000051747	166.938	0.829762	0.182993	4.53438	5.77724e-06	0.00206542	Ttn	22138	E9Q8N1	titin
ENSMUSG00000041548	183.421	0.818497	0.181592	4.50735	6.56416e-06	0.00230484	Hspb8	80888	Q9JK92	heat shock protein 8
ENSMUSG00000020926	77.9342	1.20476	0.267859	4.49774	6.8679e-06	0.00236376	Adam11	11488	Q3TZE2	a disintegrin and metallopeptidase domain 11
ENSMUSG00000023022	535.944	0.485735	0.108073	4.49453	6.9724e-06	0.00236376	Lima1	65970	Q8CD09	LIM domain and actin binding 1
ENSMUSG00000007892	1737.48	0.468021	0.104446	4.48097	7.43039e-06	0.00247634	Rplp1	56040	P47955	ribosomal protein, large, P1
ENSMUSG00000020949	258.229	-0.636217	0.142772	-4.45619	8.34299e-06	0.00268932	Fkbp3	30795	Q3UBU9	FK506 binding protein 3
ENSMUSG00000068923	959.565	-0.394221	0.0884169	-4.45866	8.24728e-06	0.00268932	Syt11	229521	Q9R0N3	synaptotagmin XI
ENSMUSG00000028760	573.087	-0.506915	0.114072	-4.44381	8.8378e-06	0.00277869	Eif4g3	230861	A0A0R4J112	eukaryotic translation initiation factor 4 gamma, 3
ENSMUSG00000033419	396.139	-0.568227	0.127915	-4.44224	8.90287e-06	0.00277869	Snap91	20616	Q61548	synaptosomal-associated protein 91
ENSMUSG00000036026	751.106	-0.457686	0.103623	-4.41685	1.00148e-05	0.00307689	Tmem63b	224807	Q3TWI9	transmembrane protein 63b
ENSMUSG00000056851	514.707	-0.510753	0.116763	-4.37428	1.21835e-05	0.00368561	Pcbp2	18521	Q3TT81	poly(rC) binding protein 2
ENSMUSG00000026032	709.917	0.494771	0.113678	4.3524	1.34658e-05	0.00395191	Ndufb3	66495	Q9CQZ6	NADH:ubiquinone oxidoreductase subunit B3
ENSMUSG00000089774	417.594	0.499393	0.114706	4.35367	1.33877e-05	0.00395191	Slc5a3	53881	Q3UMR9	solute carrier family 5 (inositol transporters), member 3
ENSMUSG00000012609	147.996	-0.812938	0.188807	-4.30566	1.66489e-05	0.00481422	Ttll5	320244	Q8CHB8	tubulin tyrosine ligase-like family, member 5
ENSMUSG00000055447	349.77	0.53274	0.124683	4.27277	1.93061e-05	0.00550168	Cd47	16423	Q61735	CD47 antigen (Rh-related antigen, integrin-associated signal transducer)
ENSMUSG00000005610	1046.12	-0.36107	0.0846884	-4.26351	2.01244e-05	0.00565295	Eif4g2	13690	Q62448	eukaryotic translation initiation factor 4, gamma 2
ENSMUSG00000020609	21.6417	2.9801	0.706518	4.21801	2.46465e-05	0.0068257	Apob	238055	E9Q414	apolipoprotein B
ENSMUSG00000020799	13.4085	2.97727	0.706429	4.21453	2.50301e-05	0.00683564	Tekt1	21689	Q5NBU4	tektin 1
ENSMUSG00000023033	423.529	-0.489351	0.116213	-4.21081	2.54456e-05	0.00685392	Scn8a	20273	F6U329	sodium channel, voltage-gated, type VIII, alpha
ENSMUSG00000018965	1118.05	-0.383306	0.0911934	-4.20322	2.63149e-05	0.0069923	Ywhah	22629	P68510	tyrosine 3-monooxygenase/tryptophan 5-monooxygenase activation protein, eta polypeptide
ENSMUSG00000023089	475.865	0.533639	0.127219	4.19467	2.73273e-05	0.00716449	Ndufa5	68202	D3YTQ8	NADH:ubiquinone oxidoreductase subunit A5
ENSMUSG00000042406	254.034	-0.612481	0.146261	-4.18759	2.8193e-05	0.00729419	Atf4	11911	Q06507	activating transcription factor 4
ENSMUSG00000024164	56.9464	1.66016	0.398165	4.16953	3.05226e-05	0.00779437	C3	12266	P01027	complement component 3
ENSMUSG00000022723	41.4788	-1.4426	0.346884	-4.15874	3.2001e-05	0.00796501	Crybg3	224273	Q80W49	beta-gamma crystallin domain containing 3
ENSMUSG00000022982	1256.28	0.415686	0.099949	4.15898	3.19667e-05	0.00796501	Sod1	20655	P08228	superoxide dismutase 1, soluble
ENSMUSG00000031683	356.389	0.509689	0.123035	4.14265	3.43317e-05	0.00843829	Lsm6	78651	P62313	LSM6 homolog, U6 small nuclear RNA and mRNA degradation associated
ENSMUSG00000035227	238.66	-0.602638	0.146692	-4.10818	3.98785e-05	0.00968063	Spcs2	66624	Q9CYN2	signal peptidase complex subunit 2 homolog (S. cerevisiae)
ENSMUSG00000038264	268.367	-0.609113	0.148669	-4.09712	4.18323e-05	0.0100311	Sema7a	20361	Q9QUR8	sema domain, immunoglobulin domain (Ig), and GPI membrane anchor, (semaphorin) 7A
ENSMUSG00000001525	627.799	-0.491863	0.120293	-4.08887	4.33478e-05	0.0102264	Tubb5	22154	P99024	tubulin, beta 5 class I
ENSMUSG00000035458	50.3964	1.38223	0.338197	4.08706	4.36871e-05	0.0102264	Tnni3	21954	P48787	troponin I, cardiac 3
ENSMUSG00000001441	919.561	-0.370791	0.0917736	-4.04028	5.33864e-05	0.0122063	Npepps	19155	Q11011	aminopeptidase puromycin sensitive
ENSMUSG00000033578	282.088	-0.537117	0.133497	-4.02344	5.73553e-05	0.0129629	Tmem35a	67564	Q9D328	transmembrane protein 35A
ENSMUSG00000028452	1084.62	-0.373759	0.0931011	-4.01455	5.95583e-05	0.0131584	Vcp	269523	Q01853	valosin containing protein
ENSMUSG00000026430	79.6748	-1.00639	0.252798	-3.98099	6.8628e-05	0.0143557	Rassf5	54354	Q5EBH1	Ras association (RalGDS/AF-6) domain family member 5
ENSMUSG00000034312	449.607	-0.547704	0.137419	-3.98565	6.72951e-05	0.0143557	Iqsec1	232227	Q8R0S2	IQ motif and Sec7 domain 1
ENSMUSG00000055003	127.79	1.02915	0.258381	3.98305	6.80371e-05	0.0143557	Lrtm2	211187	Q8BGX3	leucine-rich repeats and transmembrane domains 2
ENSMUSG00000059208	754.357	-0.387191	0.0971162	-3.98689	6.69458e-05	0.0143557	Hnrnpm	76936	Q3THB3	heterogeneous nuclear ribonucleoprotein M
ENSMUSG00000052146	457.305	0.48772	0.123275	3.95636	7.60995e-05	0.0154436	Rps10	67097	P63325	ribosomal protein S10
ENSMUSG00000060657	236.334	-0.691837	0.174865	-3.95641	7.60835e-05	0.0154436	Marf1	223989	Q8BJ34	meiosis regulator and mRNA stability 1
ENSMUSG00000015568	92.1988	1.10395	0.280223	3.93955	8.1635e-05	0.0163795	Lpl	16956	P11152	lipoprotein lipase
ENSMUSG00000032826	693.893	-0.394745	0.100585	-3.92449	8.6913e-05	0.0172623	Ank2	109676	Q8C8R3	ankyrin 2, brain
ENSMUSG00000020484	209.103	-0.646614	0.165413	-3.90909	9.26438e-05	0.0182166	Xbp1	22433	O35426	X-box binding protein 1
ENSMUSG00000005089	288.596	0.638157	0.163565	3.90154	9.55818e-05	0.0184257	Slc1a2	20511	P43006	solute carrier family 1 (glial high affinity glutamate transporter), member 2
ENSMUSG00000032908	189.14	-0.686085	0.175792	-3.90282	9.50797e-05	0.0184257	Sgpp2	433323	Q810K3	sphingosine-1-phosphate phosphotase 2
ENSMUSG00000022389	431.46	0.533199	0.136895	3.89496	9.82148e-05	0.0185894	Tef	21685	Q9JLC6	thyrotroph embryonic factor
ENSMUSG00000072553	304.373	0.606483	0.15572	3.8947	9.83217e-05	0.0185894	Gm525	217071	Q3V3I5	predicted gene 525
ENSMUSG00000022037	501.728	0.462049	0.119438	3.86853	0.000109494	0.0205045	Clu	12759	Q06890	clusterin
ENSMUSG00000026576	2519.62	-0.252334	0.0652927	-3.86467	0.000111241	0.0206352	Atp1b1	11931	P14094	ATPase, Na+/K+ transporting, beta 1 polypeptide
ENSMUSG00000005625	393.908	-0.494837	0.128141	-3.86165	0.000112623	0.0206963	Psmd4	19185	O35226	proteasome (prosome, macropain) 26S subunit, non-ATPase, 4
ENSMUSG00000032898	235.129	-0.592085	0.153721	-3.8517	0.0001173	0.0213562	Fbxo21	231670	Q8VDH1	F-box protein 21
ENSMUSG00000011751	135.344	-0.777076	0.202449	-3.83837	0.000123852	0.0223422	Sptbn4	80297	E9PZC2	spectrin beta, non-erythrocytic 4
ENSMUSG00000026074	663.398	-0.39041	0.101911	-3.83088	0.000127688	0.0228248	Map4k4	26921	A0A0A6YW53	mitogen-activated protein kinase kinase kinase kinase 4
ENSMUSG00000040263	46.2749	-1.28544	0.335778	-3.82823	0.000129067	0.0228635	Klhdc4	234825	G3X961	kelch domain containing 4
ENSMUSG00000022090	232.875	0.679806	0.177859	3.82215	0.000132291	0.0232253	Pdlim2	213019	Q8R1G6	PDZ and LIM domain 2
ENSMUSG00000018411	335.621	-0.521555	0.136745	-3.81406	0.000136701	0.0237872	Mapt	17762	P10637	microtubule-associated protein tau
ENSMUSG00000020585	1771.66	0.279427	0.073522	3.80059	0.000144353	0.0248984	Laptm4a	17775	E9QLR3	lysosomal-associated protein transmembrane 4A
ENSMUSG00000029330	521.619	-0.476468	0.125745	-3.78915	0.000151163	0.0258463	Cds1	74596	P98191	CDP-diacylglycerol synthase 1
ENSMUSG00000018765	466.81	-0.524756	0.138705	-3.78324	0.0001548	0.0260157	Fxr2	23879	Q6P5B5	fragile X mental retardation, autosomal homolog 2
ENSMUSG00000061666	259.855	-0.545371	0.1441	-3.78468	0.000153905	0.0260157	Gdpd1	66569	Q9CRY7	glycerophosphodiester phosphodiesterase domain containing 1
ENSMUSG00000022973	564.796	-0.380531	0.100711	-3.77844	0.000157814	0.0260764	Synj1	104015	E9Q7S0	synaptojanin 1
ENSMUSG00000030785	25.5465	1.84946	0.489358	3.77936	0.000157232	0.0260764	Cox6a2	12862	P43023	cytochrome c oxidase subunit 6A2
ENSMUSG00000023286	150.845	-0.71415	0.190357	-3.75164	0.000175685	0.0287874	Ube2j2	140499	B1ASK8	ubiquitin-conjugating enzyme E2J 2
ENSMUSG00000029275	24.4633	2.24484	0.602218	3.72761	0.000193304	0.0311578	Gfi1	14581	H3BJM0	growth factor independent 1 transcription repressor
ENSMUSG00000052373	13.1462	2.40096	0.644105	3.72759	0.00019332	0.0311578	Mpp3	13384	Q6XE40	membrane protein, palmitoylated 3 (MAGUK p55 subfamily member 3)
ENSMUSG00000014668	78.0306	-0.958807	0.25757	-3.72251	0.000197251	0.0312785	Chfr	231600	Q810L3	checkpoint with forkhead and ring finger domains
ENSMUSG00000038172	211.881	-0.647025	0.173726	-3.72439	0.000195785	0.0312785	Ttc39b	69863	Q8BYY4	tetratricopeptide repeat domain 39B
ENSMUSG00000034377	274.918	0.538394	0.144989	3.71335	0.000204536	0.0319189	Tulp4	68842	Q3UH13	tubby like protein 4
ENSMUSG00000040667	149.228	-0.699177	0.18826	-3.7139	0.00020409	0.0319189	Nup88	19069	Q5QNU0	nucleoporin 88
ENSMUSG00000033965	75.3322	0.988918	0.266576	3.7097	0.000207506	0.0321275	Slc16a2	20502	O70324	solute carrier family 16 (monocarboxylic acid transporters), member 2
ENSMUSG00000017781	382	-0.454737	0.122945	-3.69871	0.000216702	0.0332891	Pitpna	18738	P53810	phosphatidylinositol transfer protein, alpha
ENSMUSG00000037266	631.854	-0.411014	0.11135	-3.69118	0.000223213	0.0340236	Rsrp1	27981	Q3UC65	arginine/serine rich protein 1
ENSMUSG00000045994	432.174	-0.470955	0.127816	-3.68464	0.000229025	0.0343764	B3gat1	76898	Q9CW73	beta-1,3-glucuronyltransferase 1 (glucuronosyltransferase P)
ENSMUSG00000028677	354.361	-0.460495	0.12548	-3.66986	0.00024268	0.0361502	Rnf220	66743	Q6PDX6	ring finger protein 220
ENSMUSG00000026131	409.665	-0.433192	0.118239	-3.6637	0.000248596	0.0367529	Dst	13518	S4R1P5	dystonin
ENSMUSG00000049775	1911.07	0.38508	0.106114	3.62894	0.000284586	0.0414505	Tmsb4x	19241	P20065	thymosin, beta 4, X chromosome
ENSMUSG00000002100	63.7326	1.18807	0.328716	3.61427	0.0003012	0.0435477	Mybpc3	17868	Q3UIK0	myosin binding protein C, cardiac
ENSMUSG00000048058	276.01	-0.52113	0.144705	-3.60133	0.000316594	0.0454393	Ldlrad3	241576	A2AR95	low density lipoprotein receptor class A domain containing 3
ENSMUSG00000025351	3227.58	0.247679	0.068887	3.59544	0.000323839	0.0461423	Cd63	12512	P41731	CD63 antigen
ENSMUSG00000074093	145.739	-0.68977	0.192524	-3.58277	0.000339975	0.048093	Svip	75744	Q3TYK1	small VCP/p97-interacting protein
ENSMUSG00000034460	183.131	-0.605564	0.169201	-3.57896	0.000344961	0.0484498	Six4	20474	Q61321	sine oculis-related homeobox 4
ENSMUSG00000026414	46.2892	1.17817	0.330619	3.56351	0.000365926	0.0492822	Tnnt2	21956	Q6P3Z7	troponin T2, cardiac
ENSMUSG00000041329	163.316	0.623279	0.174814	3.56539	0.000363317	0.0492822	Atp1b2	11932	P14231	ATPase, Na+/K+ transporting, beta 2 polypeptide
ENSMUSG00000044080	762.615	0.407361	0.114275	3.56475	0.000364204	0.0492822	S100a1	20193	P56565	S100 calcium binding protein A1
ENSMUSG00000074622	192.016	-0.566808	0.158667	-3.57231	0.000353844	0.0492822	Mafb	16658	P54841	v-maf musculoaponeurotic fibrosarcoma oncogene family, protein B (avian)
ENSMUSG00000033793	147.747	-0.713773	0.200468	-3.56052	0.000370115	0.0495073	Atp6v1h	108664	A0A0A6YX18	ATPase, H+ transporting, lysosomal V1 subunit H
