# Supplementary material for: Pathophysiological processes underlying hidden hearing loss revealed in Kcnt1/2 double knockout mice
Source: Aging Cell. 2024 Jul 24;23(9):e14243. doi: 10.1111/acel.14243 (PMC11488318; doi:10.1111/acel.14243)
Supplement: Supplementary file 3 — Table S2. [file ACEL-23-e14243-s001.xlsx]

## Sheet: Sheet1
ensembl	baseMean	log2FoldChange	lfcSE	stat	pvalue	padj	symbol	entrez	uniprotID	genename
ENSMUSG00000001494	89.6209	-2.63809	0.397429	-6.63788	3.18233e-11	3.17692e-07	Sost	74499	B2RQA5	sclerostin
ENSMUSG00000035202	124.005	2.09805	0.336422	6.23637	4.4784e-10	2.98053e-06	Lars2	102436	Q8VDC0	leucyl-tRNA synthetase, mitochondrial
ENSMUSG00000031375	903.655	-1.07601	0.179426	-5.99698	2.01024e-09	1.00341e-05	Bgn	12111	P28653	biglycan
ENSMUSG00000073643	129.197	1.60399	0.273764	5.85903	4.65568e-09	1.85911e-05	Wdfy1	69368	E9Q4P1	WD repeat and FYVE domain containing 1
ENSMUSG00000056501	38.0722	-2.81971	0.54389	-5.18434	2.16785e-07	0.000721387	Cebpb	12608	P28033	CCAAT/enhancer binding protein (C/EBP), beta
ENSMUSG00000068855	47.9564	2.03066	0.395548	5.13379	2.83963e-07	0.000809944	H2ac20	319176	Q149V4	H2A clustered histone 20
ENSMUSG00000018765	341.535	-1.0127	0.201509	-5.02557	5.01952e-07	0.00125275	Fxr2	23879	Q6P5B5	fragile X mental retardation, autosomal homolog 2
ENSMUSG00000028195	112.956	-2.08279	0.427985	-4.86651	1.13587e-06	0.00251987	Ccn1	16007	P18406	cellular communication network factor 1
ENSMUSG00000058239	957.376	0.830246	0.173396	4.78815	1.68327e-06	0.00309143	Usf2	22282	Q64705	upstream transcription factor 2
ENSMUSG00000060131	86.3294	1.51359	0.317428	4.76828	1.85802e-06	0.00309143	Atp8b4	241633	A1L3S5	ATPase, class I, type 8B, member 4
ENSMUSG00000064367	660.496	1.23775	0.258952	4.77986	1.75415e-06	0.00309143	ND5	17721	P03921	NADH dehydrogenase subunit 5
ENSMUSG00000040010	106.171	-1.3802	0.302102	-4.56864	4.90889e-06	0.00700078	Slc7a5	20539	Q9Z127	solute carrier family 7 (cationic amino acid transporter, y+ system), member 5
ENSMUSG00000056091	465.79	0.773285	0.171806	4.50091	6.76624e-06	0.00900632	St3gal5	20454	O88829	ST3 beta-galactoside alpha-2,3-sialyltransferase 5
ENSMUSG00000070733	330.958	0.960202	0.21725	4.4198	9.87921e-06	0.012328	Fryl	72313	F8VQ05	FRY like transcription coactivator
ENSMUSG00000037606	97.5443	1.49342	0.344363	4.33676	1.44601e-05	0.0160394	Osbpl5	79196	Q9ER64	oxysterol binding protein-like 5
ENSMUSG00000060126	269.859	-1.10045	0.253485	-4.34126	1.41668e-05	0.0160394	Tpt1	22070	P63028	tumor protein, translationally-controlled 1
ENSMUSG00000038366	299.257	0.901734	0.209838	4.29729	1.72896e-05	0.0181686	Lasp1	16796	Q543N3	LIM and SH3 protein 1
ENSMUSG00000027828	317.303	-0.932419	0.218414	-4.26905	1.96309e-05	0.0186958	Ssr3	67437	Q4FK79	signal sequence receptor, gamma
ENSMUSG00000018287	257.857	0.978899	0.230114	4.25397	2.10014e-05	0.0190597	Spag7	216873	Q7TNE3	sperm associated antigen 7
ENSMUSG00000070436	764.624	-0.657569	0.156563	-4.20004	2.6687e-05	0.0231666	Serpinh1	12406	P19324	serine (or cysteine) peptidase inhibitor, clade H, member 1
ENSMUSG00000094248	69.1815	-1.98376	0.477223	-4.15688	3.22625e-05	0.0268397	Hist1h2ao	665433	B2RVF0	histone cluster 1, H2ao
ENSMUSG00000005575	106.771	-1.19234	0.289408	-4.11994	3.78968e-05	0.0291018	Ube2m	22192	G5E919	ubiquitin-conjugating enzyme E2M
ENSMUSG00000000740	680.369	-0.735511	0.179558	-4.09622	4.19951e-05	0.0310546	Rpl13	270106	P47963	ribosomal protein L13
ENSMUSG00000026928	6.30013	6.28795	1.54163	4.07877	4.5275e-05	0.0317105	Card9	332579	A2AIV8	caspase recruitment domain family, member 9
ENSMUSG00000024953	206.387	0.893031	0.220619	4.04784	5.16917e-05	0.0344025	Prdx5	54683	P99029	peroxiredoxin 5
ENSMUSG00000063015	234.807	0.836172	0.207403	4.03163	5.53916e-05	0.0356758	Ccni	12453	Q8C7E2	cyclin I
ENSMUSG00000021068	140.65	1.10076	0.277608	3.96516	7.33469e-05	0.0457639	Nin	18080	E9Q4S3	ninein
