# Supplementary material for: Pathophysiological processes underlying hidden hearing loss revealed in Kcnt1/2 double knockout mice
Source: Aging Cell. 2024 Jul 24;23(9):e14243. doi: 10.1111/acel.14243 (PMC11488318; doi:10.1111/acel.14243)
Supplement: Supplementary file 4 — Table S3. [file ACEL-23-e14243-s003.xlsx]

## Sheet: OCSGN Up
term_id	term_name	Category	source	p_value	term_size	query_size	intersection_size	precision	parents	evidence_codes	intersection
GO:0030017	sarcomere	Actin/Myosin Signaling	GO:CC	5.79663e-06	173	53	8	0.150943	GO:0051179	ISO,IDA,IDA IBA,IDA ISS ISO IBA,IDA ISO,IDA ISO,IBA,IDA ISS ISO IBA	Myl3,Myh6,Smpx,Tmod1,Ttn,Tnni3,Pdlim2,Tnnt2
GO:0030016	myofibril	Actin/Myosin Signaling	GO:CC	1.46866e-05	195	53	8	0.150943	GO:0051179	ISO,IDA ISO,IDA IBA,IDA ISS ISO IBA,IDA ISO,IDA ISO,IBA,IDA ISS ISO IBA	Myl3,Myh6,Smpx,Tmod1,Ttn,Tnni3,Pdlim2,Tnnt2
GO:0043292	contractile fiber	Actin/Myosin Signaling	GO:CC	2.32825e-05	207	53	8	0.150943	GO:0051179	ISO,IDA ISO,IDA IBA,IDA ISS ISO IBA,IDA ISO TAS,IDA ISO,IBA,IDA ISS ISO IBA	Myl3,Myh6,Smpx,Tmod1,Ttn,Tnni3,Pdlim2,Tnnt2
GO:0005865	striated muscle thin filament	Actin/Myosin Signaling	GO:CC	7.06461e-05	21	53	4	0.0754717	GO:0051179	ISO IBA,ISO,ISO,IDA ISS ISO IBA	Tmod1,Ttn,Tnni3,Tnnt2
GO:0036379	myofilament	Actin/Myosin Signaling	GO:CC	0.00012465	24	53	4	0.0754717	GO:0051179	ISO IBA,ISO,ISO,IDA ISS ISO IBA	Tmod1,Ttn,Tnni3,Tnnt2
GO:0002026	regulation of the force of heart contraction	Actin/Myosin Signaling	GO:BP	0.000284028	27	8	3	0.375	GO:0051179	IMP,ISO,IMP ISO	Atp1a2,Myl3,Myh6
GO:0016459	myosin complex	Actin/Myosin Signaling	GO:CC	0.000594241	25	21	3	0.142857	GO:0051179	ISO,IDA ISO,TAS	Myl3,Myh6,Ttn
GO:0015629	actin cytoskeleton	Actin/Myosin Signaling	GO:CC	0.000643332	433	53	9	0.169811	GO:0051179	ISO,IDA ISO,ISO,ISS ISO IBA,ISO TAS,IDA ISS ISO IBA,ISO,ISO IBA,IDA ISS ISO IBA	Myl3,Myh6,Ocm,Tmod1,Ttn,Lima1,Tnni3,Pdlim2,Tnnt2
GO:0006936	muscle contraction	Actin/Myosin Signaling	GO:BP	0.00124805	276	35	7	0.2	GO:0051179	IMP ISO,ISO,IMP ISO,IMP IBA,IMP ISO,IMP,IDA ISO IBA	Atp1a2,Myl3,Myh6,Tmod1,Ttn,Sod1,Tnni3
GO:0003779	actin binding	Actin/Myosin Signaling	GO:MF	0.00127279	317	53	8	0.150943	GO:0051179	ISO,ISS ISO,ISO,IMP ISS ISO IBA,ISO,IBA,IBA,ISS ISO	Myl3,Tmod1,Ttn,Lima1,Tnni3,Pdlim2,Tmsb4x,Tnnt2
GO:0031672	A band	Actin/Myosin Signaling	GO:CC	0.0012751	32	21	3	0.142857	GO:0051179	ISO,IDA IBA,IDA ISO	Myl3,Smpx,Ttn
GO:0055008	cardiac muscle tissue morphogenesis	Actin/Myosin Signaling	GO:BP	0.00190702	64	53	5	0.0943396	GO:0051179	ISO,ISO,IMP ISO,ISO,IMP ISO	Myl3,Myh6,Ttn,Tnni3,Tnnt2
GO:0060048	cardiac muscle contraction	Actin/Myosin Signaling	GO:BP	0.00228461	122	53	6	0.113208	GO:0051179	ISO,ISO,IMP,ISO,ISO IBA,ISO IBA	Atp1a2,Myl3,Myh6,Ttn,Tnni3,Tnnt2
GO:0060047	heart contraction	Actin/Myosin Signaling	GO:BP	0.00403736	212	53	7	0.132075	GO:0051179	IMP ISO,ISO,IMP ISO,ISO,IMP ISO,ISO IBA,IMP ISO IBA	Atp1a2,Myl3,Myh6,Ttn,Sod1,Tnni3,Tnnt2
GO:0060415	muscle tissue morphogenesis	Actin/Myosin Signaling	GO:BP	0.00450422	76	53	5	0.0943396	GO:0051179	ISO,ISO,IMP ISO,ISO,IMP ISO	Myl3,Myh6,Ttn,Tnni3,Tnnt2
GO:0003015	heart process	Actin/Myosin Signaling	GO:BP	0.00548089	222	53	7	0.132075	GO:0051179	IMP ISO,ISO,IMP ISO,ISO,IMP ISO,ISO IBA,IMP ISO IBA	Atp1a2,Myl3,Myh6,Ttn,Sod1,Tnni3,Tnnt2
GO:0048644	muscle organ morphogenesis	Actin/Myosin Signaling	GO:BP	0.00739952	84	53	5	0.0943396	GO:0051179	ISO,ISO,IMP ISO,ISO,IMP ISO	Myl3,Myh6,Ttn,Tnni3,Tnnt2
GO:0006941	striated muscle contraction	Actin/Myosin Signaling	GO:BP	0.00853101	153	53	6	0.113208	GO:0051179	IMP ISO,ISO,IMP ISO,ISO,IDA ISO IBA,ISO IBA	Atp1a2,Myl3,Myh6,Ttn,Tnni3,Tnnt2
GO:0003012	muscle system process	Actin/Myosin Signaling	GO:BP	0.0121513	389	35	7	0.2	GO:0051179	IMP ISO,ISO,IDA IMP ISO,IMP IBA,IMP ISO,IMP,IDA ISO IBA	Atp1a2,Myl3,Myh6,Tmod1,Ttn,Sod1,Tnni3
GO:0003785	actin monomer binding	Actin/Myosin Signaling	GO:MF	0.0163629	25	50	3	0.06	GO:0051179	ISO,ISS ISO,IBA	Myl3,Lima1,Tmsb4x
GO:0055010	ventricular cardiac muscle tissue morphogenesis	Actin/Myosin Signaling	GO:BP	0.0192917	48	53	4	0.0754717	GO:0051179	ISO,ISO,ISO,IMP ISO	Myl3,Myh6,Tnni3,Tnnt2
GO:0016460	myosin II complex	Actin/Myosin Signaling	GO:CC	0.0202187	13	21	2	0.0952381	GO:0051179	ISO,TAS	Myh6,Ttn
GO:0005861	troponin complex	Actin/Myosin Signaling	GO:CC	0.0356617	7	53	2	0.0377358	GO:0051179	ISO,IDA ISO IBA	Tnni3,Tnnt2
GO:0003229	ventricular cardiac muscle tissue development	Actin/Myosin Signaling	GO:BP	0.0384352	57	53	4	0.0754717	GO:0051179	ISO,ISO,ISO,IMP ISO	Myl3,Myh6,Tnni3,Tnnt2
GO:0043462	regulation of ATPase activity	Actin/Myosin Signaling	GO:BP	0.0385922	56	54	4	0.0740741	GO:0051179	IMP,ISO,ISS ISO,ISO	Myh6,Tnni3,Tnnt2,Atp1b2
GO:0031430	M band	Actin/Myosin Signaling	GO:CC	0.0395272	18	21	2	0.0952381	GO:0051179	IDA IBA,IDA ISO	Smpx,Ttn
GO:0097512	cardiac myofibril	Actin/Myosin Signaling	GO:CC	0.0474635	8	53	2	0.0377358	GO:0051179	ISO,ISO	Tnni3,Tnnt2
GO:0030899	calcium-dependent ATPase activity	Actin/Myosin Signaling	GO:MF	0.0475439	6	53	2	0.0377358	GO:0051179	ISO,IBA	Myh6,Tnnt2
GO:0031674	I band	Actin/Myosin Signaling	GO:CC	0.0475526	130	43	4	0.0930233	GO:0051179	ISO,IDA,IDA ISO,IBA	Myl3,Myh6,Ttn,Pdlim2
GO:0010884	positive regulation of lipid storage	Lipid/Hormone	GO:BP	0.0288885	24	38	3	0.0789474	GO:0051179	ISO,ISS ISO,ISO	Apob,C3,Lpl
GO:0005746	mitochondrial respirasome	Mitochondria/Respirasome	GO:CC	0.00568848	72	45	4	0.0888889	GO:0051179	ISO,ISS ISO IBA,ISS ISO IBA,IBA	ND4,Ndufb3,Ndufa5,Cox6a2
GO:0098803	respiratory chain complex	Mitochondria/Respirasome	GO:CC	0.00704493	76	45	4	0.0888889	GO:0051179	ISO,ISS ISO IBA,IMP ISS ISO IBA,IBA	ND4,Ndufb3,Ndufa5,Cox6a2
GO:0070469	respirasome	Mitochondria/Respirasome	GO:CC	0.00862461	80	45	4	0.0888889	GO:0051179	ISO,ISS ISO IBA,IMP ISS ISO IBA,IBA	ND4,Ndufb3,Ndufa5,Cox6a2
GO:0045271	respiratory chain complex I	Mitochondria/Respirasome	GO:CC	0.0128371	46	31	3	0.0967742	GO:0051179	ISO,ISS ISO IBA,IMP ISS ISO IBA	ND4,Ndufb3,Ndufa5
GO:0005747	mitochondrial respiratory chain complex I	Mitochondria/Respirasome	GO:CC	0.0128371	46	31	3	0.0967742	GO:0051179	ISO,ISS ISO IBA,ISS ISO IBA	ND4,Ndufb3,Ndufa5
GO:0030964	NADH dehydrogenase complex	Mitochondria/Respirasome	GO:CC	0.0136971	47	31	3	0.0967742	GO:0051179	ISO,ISS ISO IBA,IMP ISS ISO IBA	ND4,Ndufb3,Ndufa5
GO:0005198	structural molecule activity	Proteostasis	GO:MF	0.000517962	435	25	7	0.28	GO:0051179	ISO,IBA,IMP,ISO IBA,IBA,ISO TAS,IBA	Rps24,Rpl13a,Otog,Rps19,Otol1,Ttn,Rplp1
GO:0022626	cytosolic ribosome	Proteostasis	GO:CC	0.000555346	112	37	5	0.135135	GO:0051179	ISO,ISO IBA,ISS ISO IBA,IBA,ISO IBA	Rps24,Rpl13a,Rps19,Rplp1,Rps10
GO:0003735	structural constituent of ribosome	Proteostasis	GO:MF	0.00164478	121	37	5	0.135135	GO:0051179	ISO,IBA,ISO IBA,IBA,ISO IBA	Rps24,Rpl13a,Rps19,Rplp1,Rps10
GO:0044391	ribosomal subunit	Proteostasis	GO:CC	0.00781977	193	37	5	0.135135	GO:0051179	ISS ISO,ISO IBA,ISS ISO IBA,IBA,ISO IBA	Rps24,Rpl13a,Rps19,Rplp1,Rps10
GO:0005840	ribosome	Proteostasis	GO:CC	0.0133658	216	37	5	0.135135	GO:0051179	ISS ISO,ISO IBA,ISS ISO IBA,IBA,ISO IBA	Rps24,Rpl13a,Rps19,Rplp1,Rps10
GO:0042274	ribosomal small subunit biogenesis	Proteostasis	GO:BP	0.0171959	67	37	4	0.108108	GO:0051179	ISO,ISO IBA,IBA,IBA	Rps24,Rps19,Lsm6,Rps10
GO:0022627	cytosolic small ribosomal subunit	Proteostasis	GO:CC	0.0192148	44	37	3	0.0810811	GO:0051179	ISO,ISS ISO IBA,ISO IBA	Rps24,Rps19,Rps10

## Sheet: OCSGN Down
term_id	term_name	Category	source	p_value	term_size	query_size	intersection_size	precision	parents	evidence_codes	intersection
GO:0014704	intercalated disc	Excitability	GO:CC	0.000208083	55	60	5	0.0833333	GO:0051179	IDA,IC,IDA,IMP,IDA	Scn4b,Ywhah,Ank2,Atp1b1,Sptbn4
GO:0044291	cell-cell contact zone	Excitability	GO:CC	0.00112044	77	60	5	0.0833333	GO:0051179	IDA,IC,IDA,IMP,IDA	Scn4b,Ywhah,Ank2,Atp1b1,Sptbn4
GO:0016247	channel regulator activity	Excitability	GO:MF	0.0172942	130	54	5	0.0925926	GO:0051179	ISO,IDA,ISS ISO,ISS ISO,IMP	Gnb2,Prkcb,Scn4b,Ywhah,Ank2
GO:0009914	hormone transport	Lipid/Hormone	GO:BP	0.0120283	347	3	3	1	GO:0051179	ISO,ISO,IMP	Slc7a5,Spp1,Syt7
GO:0043209	myelin sheath	Myelination	GO:CC	2.12584e-05	206	72	9	0.125	GO:0051179	HDA,HDA,HDA,HDA ISO,HDA,HDA,HDA,HDA,HDA	Mdh2,Ubc,Hspa5,Atp1a3,Gnb2,Hspa8,Vcp,Atp1b1,Pitpna
GO:0150034	distal axon	Neuronal	GO:CC	1.10314e-06	338	33	9	0.272727	GO:0051179	IDA,ISO,ISO,IDA,IBA,ISO,IDA IMP,ISO IBA,ISO	Syt7,Cpeb1,Atp1a3,Hsp90ab1,Calb2,Got1,Prkcb,Hspa8,Syt11
GO:0043679	axon terminus	Neuronal	GO:CC	3.37639e-06	168	33	7	0.212121	GO:0051179	IDA,ISO,IBA,ISO,IDA IMP,ISO IBA,ISO	Syt7,Atp1a3,Calb2,Got1,Prkcb,Hspa8,Syt11
GO:0044306	neuron projection terminus	Neuronal	GO:CC	7.07699e-06	187	33	7	0.212121	GO:0051179	IDA,ISO,IBA,ISO,IDA IMP,ISO IBA,ISO	Syt7,Atp1a3,Calb2,Got1,Prkcb,Hspa8,Syt11
GO:0098984	neuron to neuron synapse	Neuronal	GO:CC	0.00504935	378	76	9	0.118421	GO:0051179	ISO,ISO,IDA,ISO,IDA ISO,ISO,IDA,IDA,IDA	Dynll2,Cpeb1,Atp1a3,Hspa8,Syt11,Pcbp2,Ank2,Mapt,Dst
GO:0000323	lytic vacuole	Neuronal	GO:CC	0.00754166	355	33	6	0.181818	GO:0051179	IDA,ISO,IDA ISO IBA,ISO,ISS ISO IBA,IDA	Syt7,Hsp90ab1,Ctsd,Got1,Hspa8,Syt11
GO:0005764	lysosome	Neuronal	GO:CC	0.00754166	355	33	6	0.181818	GO:0051179	IDA,ISO,IDA ISO IBA,ISO,ISS ISO IBA,IDA	Syt7,Hsp90ab1,Ctsd,Got1,Hspa8,Syt11
GO:0014069	postsynaptic density	Neuronal	GO:CC	0.0211944	353	76	8	0.105263	GO:0051179	ISO,ISO,ISO,IDA ISO,ISO,IDA,IDA,IDA	Dynll2,Cpeb1,Hspa8,Syt11,Pcbp2,Ank2,Mapt,Dst
GO:0005773	vacuole	Neuronal	GO:CC	0.0230175	434	33	6	0.181818	GO:0051179	IDA,ISO,IDA ISO IBA,ISO,ISS ISO IBA,IDA	Syt7,Hsp90ab1,Ctsd,Got1,Hspa8,Syt11
GO:0032279	asymmetric synapse	Neuronal	GO:CC	0.0233675	358	76	8	0.105263	GO:0051179	ISO,ISO,ISO,IDA ISO,ISO,IDA,IDA,IDA	Dynll2,Cpeb1,Hspa8,Syt11,Pcbp2,Ank2,Mapt,Dst
GO:0032009	early phagosome	Neuronal	GO:CC	0.0262567	9	33	2	0.0606061	GO:0051179	IDA,IDA	Syt7,Syt11
GO:0099572	postsynaptic specialization	Neuronal	GO:CC	0.040653	388	76	8	0.105263	GO:0051179	ISO,ISO,ISO,IDA ISO,ISO,IDA,IDA,IDA	Dynll2,Cpeb1,Hspa8,Syt11,Pcbp2,Ank2,Mapt,Dst
GO:0051082	unfolded protein binding	Proteostasis	GO:MF	2.01337e-05	59	31	5	0.16129	GO:0051179	ISO IBA,IBA,IDA,IPI ISO IBA,IBA	Hspa5,Hsp90ab1,Serpinh1,Hspa8,Hsp90b1
GO:0031625	ubiquitin protein ligase binding	Proteostasis	GO:MF	3.62094e-05	282	68	10	0.147059	GO:0051179	IBA,ISO,ISO,ISO,ISO,ISO,ISO,ISO,ISO,ISO	Ubc,Hspa5,Hsp90ab1,Hspa8,Syt11,Pcbp2,Tubb5,Vcp,Xbp1,Ube2j2
GO:0044389	ubiquitin-like protein ligase binding	Proteostasis	GO:MF	6.05575e-05	298	68	10	0.147059	GO:0051179	IBA,ISO,ISO,ISO,ISO,ISO,ISO,ISO,ISO,ISO	Ubc,Hspa5,Hsp90ab1,Hspa8,Syt11,Pcbp2,Tubb5,Vcp,Xbp1,Ube2j2
KEGG:04918	Thyroid hormone synthesis	Proteostasis	KEGG	0.000619426	73	57	6	0.105263	GO:0051179	KEGG,KEGG,KEGG,KEGG,KEGG,KEGG	Hspa5,Atp1a3,Prkcb,Hsp90b1,Atf4,Atp1b1
KEGG:04141	Protein processing in endoplasmic reticulum	Proteostasis	KEGG	0.00172209	170	78	9	0.115385	GO:0051179	KEGG,KEGG,KEGG,KEGG,KEGG,KEGG,KEGG,KEGG,KEGG	Hspa5,Hsp90ab1,Hspa8,Hsp90b1,Atf4,Vcp,Xbp1,Ube2j2,Svip
GO:0044183	protein folding chaperone	Proteostasis	GO:MF	0.00279905	25	27	3	0.111111	GO:0051179	IBA,IMP,IBA	Hspa5,Hsp90ab1,Hspa8
GO:0006457	protein folding	Proteostasis	GO:BP	0.00356629	126	31	5	0.16129	GO:0051179	IBA,IMP IBA,ISS IBA,IDA IMP IGI ISS ISO IBA,IBA	Hspa5,Hsp90ab1,Ahsa1,Hspa8,Hsp90b1
KEGG:05012	Parkinson disease	Proteostasis	KEGG	0.00869096	241	68	9	0.132353	GO:0051179	KEGG,KEGG,KEGG,KEGG,KEGG,KEGG,KEGG,KEGG,KEGG	Ubc,Hspa5,Klc2,Atf4,Tubb5,Xbp1,Psmd4,Mapt,Ube2j2
GO:0031072	heat shock protein binding	Proteostasis	GO:MF	0.0130979	123	27	4	0.148148	GO:0051179	IBA,ISO,IPI ISO,ISO IBA	Hspa5,Hsp90ab1,Ahsa1,Hspa8
GO:0035967	cellular response to topologically incorrect protein	Proteostasis	GO:BP	0.0180659	97	55	5	0.0909091	GO:0051179	IMP ISS IBA,IBA,IDA IMP,ISO IBA,IMP ISS ISO IBA	Hspa5,Hspa8,Atf4,Vcp,Xbp1
GO:0030433	ubiquitin-dependent ERAD pathway	Proteostasis	GO:BP	0.0190583	69	78	5	0.0641026	GO:0051179	IBA,ISS ISO IBA,ISS ISO IBA,ISO IBA,ISO	Hspa5,Hsp90b1,Vcp,Ube2j2,Svip
GO:0034663	endoplasmic reticulum chaperone complex	Proteostasis	GO:CC	0.0288894	10	31	2	0.0645161	GO:0051179	IDA ISO IBA,IDA	Hspa5,Hsp90b1
GO:0035966	response to topologically incorrect protein	Proteostasis	GO:BP	0.0333347	110	55	5	0.0909091	GO:0051179	IMP ISS IBA,IBA,IDA IMP,ISO IBA,IMP ISS ISO IBA	Hspa5,Hspa8,Atf4,Vcp,Xbp1
GO:1905368	peptidase complex	Proteostasis	GO:CC	0.0333754	85	58	4	0.0689655	GO:0051179	IBA,IBA,ISO,IDA ISO IBA	Taf9b,Spcs2,Vcp,Psmd4
KEGG:04915	Estrogen signaling pathway	Proteostasis	KEGG	0.0343502	133	42	5	0.119048	GO:0051179	KEGG,KEGG,KEGG,KEGG,KEGG	Hsp90ab1,Ctsd,Hspa8,Hsp90b1,Atf4
GO:1990124	messenger ribonucleoprotein complex	Proteostasis	GO:CC	0.0377413	13	27	2	0.0740741	GO:0051179	IBA,ISO	Cpeb1,Hspa8
